# Supplementary material for: VvBBX44 and VvMYBA1 form a regulatory feedback loop to balance anthocyanin biosynthesis in grape
Source: Hortic Res. 2023 Sep 1;10(10):uhad176. doi: 10.1093/hr/uhad176 (PMC10585713; doi:10.1093/hr/uhad176)
Supplement: Web_Material_uhad176 [file web_material_uhad176.zip]

Archive with 8 entries (8 files):
- FigS1-2.pdf
- FigS2.pdf
- FigS3.pdf
- FigS4.pdf
- FigS5.pdf
- FigS6.pdf
- Supplemental Data 1-Sequences of VvMYBA1, VaMYBA1 and VvBBX44 promoter fragments used in this study.docx
- Supplemental Table S1-20230715.xlsx
