# Supplementary material for: VvBBX44 and VvMYBA1 form a regulatory feedback loop to balance anthocyanin biosynthesis in grape
Source: Hortic Res. 2023 Sep 1;10(10):uhad176. doi: 10.1093/hr/uhad176 (PMC10585713; doi:10.1093/hr/uhad176)
Supplement: Web_Material_uhad176 [file web_material_uhad176.zip › Supplemental Table S1-20230715.xlsx]

## Sheet: Sheet1
Table S1. Oligonucleotide Primers and probes used in this research.
Primer Name	Gene ID	Forward Sequences (5' to 3')	Reverse Sequences (5' to 3')
VvBBX44_cloning	VIT_00s0347g00030	ATGAAGGTATGCGAGCTCTGCAA	TCACTTCATGAAGATGCGCAGG
VvBBX44_eGFP	VIT_00s0347g00030	ACGGGGGACGAGCTCGGTACCATGAAGGTATGCGAGCTCTGCAA	TCTAGAGGATCCCCGGGTACCCTTCATGAAGATGCGCAGGTTG
pVvBBX44_LUC	VIT_00s0347g00030	GACCTGCAGGCATGCAAGCTTCCATCACTTCAAACCAAGGG	AGTGGGCCCAGGCCTAAGCTTTGAGAAGCAAAGCCCAAC
pVvBBX44_MRE_Bio	VIT_00s0347g00030	GTATACATCAAATCCTATGAAAACCTAAGCCATAGAGTTTCGGAGGTTGAGA	TCTCAACCTCCGAAACTCTATGGCTTAGGTTTTCATAGGATTTGATGTATAC
pET30a_VvBBX44_His	VIT_00s0347g00030	GACAAGGCCATGGCTGATATCATGAAGGTATGCGAGCTCTGCAA	CTCGAATTCGGATCCGATATCCTTCATGAAGATGCGCAGGT
VvBBX44_sgRNA_target	VIT_00s0347g00030	ATTGGAGATGGTAGTACCGAGCTT	AAACAAGCTCGGTACTACCATCTC
VvBBX44_sequencing	VIT_00s0347g00030	TCTGCCAATCTCCAACTCC	CAGTCGTCACTCTGCTTCAAC
pLacZi-pVvBBX44-MRE	VIT_00s0347g00030	AATTCCTTGAATTCGAGCTCGGTACC	TCGACGTCGACAGATCCCCGGGTACC
AD_VvMYBA1	VIT_02s0033g00410	GTACCAGATTACGCTCATATGATGGAGAGCTTAGGAGTTAGAAAGG	ATGCCCACCCGGGTGGAATTCGATCAAGTGATTTACTTGTG
BD_VvBBX44	VIT_00s0347g00030	ATCTCAGAGGAGGACCTGCATATGATGAAGGTATGCGAGCTCTGCAA	AGGTCGACGGATCCCCGGGAATTCCTTCATGAAGATGCGCAGGTTG
VvMYBA1_cloning	VIT_02s0033g00410	GAATAAACCAATTAGGGGTCTGGT	GATCCATGCACCCTTTCTAACT
VvMYBA1_eGFP	VIT_02s0033g00410	ACGGGGGACGAGCTCGGTACCATGGAGAGCTTAGGAGTTAGAAAGG	TCTAGAGGATCCCCGGGTACCGATCAAGTGATTTACTTGTGTGTTG
pB42AD_VvBBX44	VIT_00s0347g00030	GATTATGCCTCTCCCGAATTCATGAAGGTATGCGAGCTCTGCAA	CTTCTCGAGTCGGCCGAATTCCTTCATGAAGATGCGCAGGTTG
pLacZi-pMYBA1-T/G-box	VIT_02s0033g00410	AATTCAGTAATGCACCATAAGAAACGTGTCGAATAAACCAATTAGg	TCGACCTAATTGGTTTATTCGACACGTTTCTTATGGTGCATTACTg
pB42AD_VvMYBA1	VIT_02s0033g00410	GATTATGCCTCTCCCGAATTCATGGAGAGCTTAGGAGTTAGAAAGG	CTTCTCGAGTCGGCCGAATTCGATCAAGTGATTTACTTGTGTGTTG
VvMYBA1_effector	VIT_02s0033g00410	ACTAGTGGATCCAAAGAATTCATGGAGAGCTTAGGAGTTAGAAAGG	CCCGGGGGTACCGGGGAATTCGATCAAGTGATTTACTTGTGTGTTG
VvHY5_effector	VIT_04s0008g05210	ACTAGTGGATCCAAAGAATTCATGCAGGAACAAGCTACGAGT	CCCGGGGGTACCGGGGAATTCCAAAGACCCATCTGCGTTTG
VvMYBA1_T/G-box _Bio	VIT_02s0033g00410	AGTAATGCACCATAAGAAACGTGTCGAATAAACCAATTAG	CTAATTGGTTTATTCGACACGTTTCTTATGGTGCATTACT
VvMYBA1_T/G-box _mutant	VIT_02s0033g00410	AGTAATGCACCATAAGAAtttTGTCGAATAAACCAATTAG	CTAATTGGTTTATTCGACAaaaTTCTTATGGTGCATTACT
VvMYBA1_qPCR	VIT_02s0033g00410	AAGCCATCATCCACTTCACC	TCACCTCCCTGGATTTGTTC
VvBBX44_effector	VIT_00s0347g00030	ACTAGTGGATCCAAAGAATTCATGAAGGTATGCGAGCTCTGCAA	CCCGGGGGTACCGGGGAATTCTCACTTCATGAAGATGCGCAGG
pVvMYBA1_LUC	VIT_02s0033g00410	GACCTGCAGGCATGCAAGCTTAGAAACAAAGTCCTCCGCG	AGTGGGCCCAGGCCTAAGCTTTCAACTCAACACAAGAGACCG
pET30a_VvHY5_His	VIT_04s0008g05210	GACAAGGCCATGGCTGATATCATGCAGGAACAAGCTACGAGT	CTCGAATTCGGATCCGATATCCAAAGACCCATCTGCGTTTG
pET30a_VvMYBA1_His	VIT_02s0033g00410	GCTGATATCGGATCCGAATTCATGGAGAGCTTAGGAGTTAGAAAGG	TTGTCGACGGAGCTCGAATTCGATCAAGTGATTTACTTGTGTGTTG
AD_VvHY5	VIT_04s0008g05210	GCCATGGAGGCCAGTGAATTCATGCAGGAACAAGCTACGAGT	ATGCCCACCCGGGTGGAATTCCAAAGACCCATCTGCGTTTG
pAbAi_pVvMYBA1	VIT_02s0033g00410	AAGCTTTCAGTGAGGGTAACAAAGTCAA	CTCGAGTCAACTCAACACAAGAGACCG
pAbAi_T/G-box	VIT_02s0033g00410	AAGCTTTGTCCCATTCATCCTACCA	CTCGAGTCAACTCAACACAAGAGACCG
VvBBX44_qPCR	VIT_00s0347g00030	GCCAGAGGTGTGTAAATCGC	CTTCGTCTTCTCCATCTTCTTCAC
VvUFGT_qPCR	VIT_16s0039g02230	GCCTAACTCACTCTCCACCCATG	TTCCGAACACGATGCCTTCCTG
VvActin7_qPCR	VIT_04s0044g00580	CTTGCATCCCTCAGCACCTT	TCCTGTGGACAATGGATGGA
VvHY5_qPCR	VIT_04s0008g05210	ATGGCGAGGAAATGCTCGA	CTAGGTGACCCTGATGGTTCC
